# Supplementary material for: The endothelial specific isoform of type XVIII collagen correlates to annual bleeding rate in haemophilia patients
Source: PLoS One. 2018 Jan 10;13(1):e0190375. doi: 10.1371/journal.pone.0190375 (PMC5761888; doi:10.1371/journal.pone.0190375)
Supplement: S1 Data — (XLSX) [file pone.0190375.s001.xlsx]

## Sheet: S1 Data
Measure n°	STD K (OD)		Measure n°	STD A (ng/ml) (backCalc results)			Zero-sample/Std 0	Low sample			Exp. Conc.
1	2.167		1	912.386		Dilutions:	Conc:	0	Conc:	16.8875
2	2.089		2	933.94		1+9	120		1080		15.1988
3	2.146		3	915.336		2+8	240		960		13.51
4	2.152		4	1110.96		3+7	360		840		11.8213
5	2.023		5	1001.32		4+6	480		720		10.1325
6	2.082		6	978.304		5+5	600		600		8.44375
7	2.063		7	900.749		6+4	720		480		6.755
8	2.157		8	862.192		7+3	840		360		5.06625
9	2.167		9	897.574		8+2	960		240		3.3775
10	2.12		10	1164.88		9+1	1080		120		1.68875
11	2.182
12	2.144					QC-panel Sample ID	EXP.	Mean	Recovery		Day to day	Intra-assay variation		Total imprecission		Below 30%
13	2.071		Mean :	967.764			ng/ml	ng/ml	∆%	│∆%│	CV (%)	CV (%)		%		YES	NO
14	1.997		SD :	98.9498		1+9	15.1988	16.9677	-11.6386	11.6386	14.4551	3.09567		18.8146		X
15	2.036		CV %:	0.102246		2+8	13.51	14.6017	-8.08043	8.08043	14.3896	13.3022		21.1968		X
16	2.095					3+7	11.8213	12.5791	-6.41077	6.41077	22.5553	11.1234		25.9532		X
17	2.111		ULOD	670.915	ng/ml	4+6	10.1325	9.46767	6.56139	6.56139	20.344	15.5471		26.4318		X
18	2.083				ng/ml	5+5	8.44375	7.272	13.8771	13.8771	19.0998	12.7366		26.8253		X
19	2.101					6+4	6.755	8.4	-24.3523	24.3523	13.25	7.91084		28.8302		X
20	2.096					7+3	5.06625	7.3667	-45.4074	45.4074	20.9344	14.1006		51.951			X
21	2.062					8+2	3.3775	5.02408	-48.7515	48.7515	43.4628	27.4174		70.8339			X
Mean OD	2.1021					9+1	1.68875	3.49333	-106.859	106.859	41.4893	24.4149		117.202			X
SD	0.0505963
CV %	0.0240695											(LLOQ = last total imprecission point below 30%)			LLOQ =	7.272	ng/ml
Mean - 3SD	1.95031
LLOD (ng/ml)	4.7799
The equation y = (A-D)/(1+(x/C)^B)+D
Equivalent to x = ((A-D)/(y-D)-1)^(1/B)*C
A	2.065
B	1.038
C	72.04
D	0.034
y: OD -3SD	1.95031
x	4.7799
