# Supplementary material for: The endothelial specific isoform of type XVIII collagen correlates to annual bleeding rate in haemophilia patients
Source: PLoS One. 2018 Jan 10;13(1):e0190375. doi: 10.1371/journal.pone.0190375 (PMC5761888; doi:10.1371/journal.pone.0190375)
Supplement: S2 Data — (XLSX) [file pone.0190375.s002.xlsx]

## Sheet: S2 Data
Inter-assay variation:						13.0541	%					Intra-assay variation:						7.42663	%
	CO1					CO2					QC1					QC2					QC3
	Conc. (nmol/L)		Mean	SD	CV%	Conc. (nmol/L)		Mean	SD	CV%	Conc. (nmol/L)		Mean	SD	CV%	Conc. (nmol/L)		Mean	SD	CV%	Conc. (nmol/L)		Mean	SD	CV%
run 1	27.69	38.706	33.198	7.78949	23.4637	170.855	170.164	170.51	0.488611	0.286559	26.533	22.863	24.698	2.59508	10.5073	37.624	45.138	41.381	5.3132	12.8397	60.114	70.697	65.4055	7.48331	11.4414
run 2	31.421	25.563	28.492	4.14223	14.5382	155.714	159.678	157.696	2.80297	1.77745	16.025	22.624	19.3245	4.6662	24.1465	26.595	39.029	32.812	8.79217	26.7956	54.755	57.497	56.126	1.93889	3.45453
run 3	38.862	37.505	38.1835	0.959544	2.51298	152.251	164.018	158.135	8.32053	5.26168	29.842	27.53	28.686	1.63483	5.69905	49.365	50.216	49.7905	0.601748	1.20856	75.494	75.433	75.4635	0.0431335	0.0571581
run 4	34.666	39.802	37.234	3.6317	9.75372	152.279	170.032	161.156	12.5533	7.78954	24.619	25.357	24.988	0.521845	2.08838	34.227	36.756	35.4915	1.78827	5.0386	54.842	57.088	55.965	1.58816	2.83778
run 5	27.058	27.987	27.5225	0.656902	2.38678	150.567	163.119	156.843	8.8756	5.65891	15.61	23.29	19.45	5.43058	27.9207	26.142	36.163	31.1525	7.08592	22.7459	57.257	59.934	58.5955	1.89292	3.2305
run 6	36.593	30.874	33.7335	4.04394	11.9879	166.192	173.346	169.769	5.05864	2.97972	28.264	36.28	32.272	5.66817	17.5637	45.631	51.081	48.356	3.85373	7.9695	71.176	69.374	70.275	1.27421	1.81317
run 7	43.211	51.674	47.4425	5.98424	12.6137	154.451	156.89	155.671	1.72463	1.10787	27.766	31.865	29.8155	2.89843	9.72122	39.183	46.417	42.8	5.11521	11.9514	61.509	66.251	63.88	3.3531	5.24906
run 8	31.84	48.726	40.283	11.9402	29.6408	172.804	199.281	186.043	18.7221	10.0633	24.24	24.896	24.568	0.463862	1.88807	42.389	46.013	44.201	2.56255	5.7975	64.734	67.244	65.989	1.77484	2.6896
run 9	27.199	29.864	28.5315	1.88444	6.60477	141.965	154.485	148.225	8.85298	5.97266	22.043	23.171	22.607	0.797616	3.52818	34.954	35.158	35.056	0.14425	0.411484	58.307	65.163	61.735	4.84792	7.8528
run 10	29.617	29.826	29.7215	0.147785	0.497234	152.652	153.98	153.316	0.939038	0.612485	16.92	19.031	17.9755	1.4927	8.30409	25.752	31.647	28.6995	4.16839	14.5243	51.602	53.524	52.563	1.35906	2.58558
Inter-assay variation:			34.4342	6.38986	18.5567			161.736	10.9347	6.76084			24.4384	4.77105	19.5227			38.974	7.34062	18.8347			62.5998	7.06188	11.281
Intra-assay variation:					11.4					4.15102					11.1367					10.9283					4.12116
	QC4					QC5
	Conc. (nmol/L)		Mean	SD	CV%	Conc. (nmol/L)		Mean	SD	CV%
run 1	119.941	126.655	123.298	4.74751	3.85044	218.04	244.142	231.091	18.4569	7.98685
run 2	96.379	95.793	96.086	0.414365	0.431243	169.556	185.148	177.352	11.0252	6.21657
run 3	123.1	114.948	119.024	5.76433	4.843	223.995	204.097	214.046	14.07	6.57336
run 4	95.993	101.902	98.9475	4.17829	4.22274	187.541	213.355	200.448	18.2533	9.10623
run 5	109.332	103.825	106.578	3.89404	3.65368	213.275	210.697	211.986	1.82292	0.859925
run 6	116.515	129.678	123.096	9.30765	7.56126	205.162	215.62	210.391	7.39492	3.51485
run 7	104.834	115.782	110.308	7.74141	7.01799	186.029	211.261	198.645	17.8417	8.98171
run 8	121.279	115.283	118.281	4.23981	3.58453	237.43	233.998	235.714	2.42679	1.02955
run 9	114.69	104.579	109.635	7.14956	6.52127	188.854	216.036	202.445	19.2206	9.49422
run 10	114.848	104.217	109.532	7.51725	6.86303	205.822	205.298	205.56	0.370524	0.180251
Inter-assay variation:			111.479	9.45404	8.48058			208.768	16.5804	7.94203
Intra-assay variation:					4.85492					5.39435
