# Supplementary material for: The endothelial specific isoform of type XVIII collagen correlates to annual bleeding rate in haemophilia patients
Source: PLoS One. 2018 Jan 10;13(1):e0190375. doi: 10.1371/journal.pone.0190375 (PMC5761888; doi:10.1371/journal.pone.0190375)
Supplement: S3 Data — (XLSX) [file pone.0190375.s003.xlsx]

## Sheet: S3 Data
	HS1 (BRL #5598)					HS2 (BRL #0471)
Serum	Result	Mean	CV%	Conc*DF	Recovery %	Result	Mean	CV%	Conc*DF	Recovery %
Neat	171.405	170.152	1.041	170.152	100	19.141	17.048	17.362	17.048	100
	168.899					14.955
1:2	83.672	84.556	1.478	169.112	99.3888	7.39	7.439	0.942	14.878	87.2712
	85.44					7.489
1:4	43.344	43.84	1.598	175.36	103.061	4.829	5.288	12.282	21.152	124.073
	44.335					5.747
1:8	26.397	25.537	4.758	204.299	120.069	-	1.478	-	-
	24.678					-
	ng/ml	ng/ml		ng/ml		ng/ml	ng/ml		ng/ml
	HP1 (sample 5)					HP2 (sample 2)					HP3 (sample 8)
Plasma	Result	Mean	CV%	Conc*DF	Recovery %	Result	Mean	CV%	Conc*DF	Recovery %	Result	Mean	CV%	Conc*DF	Recovery %
Neat	15.244	16.934	14.118	16.934	100	14.827	16.437	13.856	16.437	100	17.456	19.156	12.552	19.156	100
	18.625					18.048					20.856
1:2	7.684	8.43	12.515	16.859	99.5571	8.955	9.294	5.163	18.589	113.092	4.819	7.882	54.959	15.763	82.2875
	9.176					9.634					10.945
1:4	-	-	-	-		-	-	-	-		3.884	4.677	23.963	18.708	97.6613
	-					-					5.469
1:8	-	-	-	-		-	-	-	-		-	-	-	-
	-					-					-
	ng/ml	ng/ml		ng/ml		ng/ml	ng/ml		ng/ml		ng/ml	ng/ml		ng/ml
