# Supplementary material for: The endothelial specific isoform of type XVIII collagen correlates to annual bleeding rate in haemophilia patients
Source: PLoS One. 2018 Jan 10;13(1):e0190375. doi: 10.1371/journal.pone.0190375 (PMC5761888; doi:10.1371/journal.pone.0190375)
Supplement: S4 Data — (XLSX) [file pone.0190375.s004.xlsx]

## Sheet: S4 Data
	ng/ml	ng/ml					ng/ml	ng/ml						ng/ml	ng/ml
Serum	Result	Mean result	CV%	Recovery %		Plasma Citrate	Result	Mean result	CV%	Recovery %		Sample 1 (BRL #3534)	spike	result	mean result	CV%	Recovery %
Buffer + IC50	82.97	77.25	10.471			Buffer + IC50	76.524	82.798	10.715
	71.53						89.071					Serum	%	36.964	34.932	2.874	-
Serum neat+ IC50	96.822	86.128	17.6	91.6867		plasma neat+ IC50	102.312	106.029	4.957	108.419				32.9
	75.434						109.745					serum neat + spike	+ 35 ng/mL	73.473	75.876	4.478	92.1662
Serum 1:2 + IC50	99.365	89.729	15.2	106.251		plasma 1:2 + IC50	96.275	93.513	4.177	103.122				78.278
	80.094						90.751
Serum 1:4 + IC50	93.524	86.207	12	106.643		plasma 1:4 + IC50	88.443	82.645	6.415	94.9057
	78.89						96.848					Sample 2 (BRL #2747)	spike	result	mean result	CV%	Recovery %
Serum 1:8 + IC50	87.502	80.576	12.2	101.83		plasma 1:8 + IC50	88.769	93.495	7.149	110.465		Serum	%	37.685	34.253	14.168	-
	73.649						98.221							30.822
Serum	16.8	15.3	13.9			Plasma	13.753	16.26	21.804			serum neat + spike	+ 35 ng/mL	80.306	79.899	0.719	86.6757
	13.8						18.767							79.493
Plasma heparin	Result	Mean result	CV%	Recovery %		Plasma EDTA	Result	Mean result	CV%	Recovery %
Buffer + IC50	75.013	77.759	4.996			Buffer + IC50	82.566	82.965	0.388
	80.506						83.363
Plasma neat+ IC50	93.396	96.328	4.3	112.414		plasma neat+ IC50	105.717	105.643	0.099	116.042
	99.26						105.569
Plasma 1:2 + IC50	85.189	90.428	8.2	110.56		plasma 1:2 + IC50	91.049	92.511	2.236	105.86
	95.667						93.974
Plasma 1:4 + IC50	81.767	84.242	4.2	105.471		plasma 1:4 + IC50	89.79	90.389	0.936	106.125
	86.717						90.987
Plasma 1:8 + IC50	81.955	81.307	1.1	103.13		plasma 1:8 + IC50	85.583	89.63	6.386	106.622
	80.659						93.678
Plasma	8.876	8.916	0.6			Plasma	9.369	9.369	4.251
	8.955						9.651
