# Supplementary material for: The endothelial specific isoform of type XVIII collagen correlates to annual bleeding rate in haemophilia patients
Source: PLoS One. 2018 Jan 10;13(1):e0190375. doi: 10.1371/journal.pone.0190375 (PMC5761888; doi:10.1371/journal.pone.0190375)
Supplement: S5 Data — (XLSX) [file pone.0190375.s005.xlsx]

## Sheet: S5 Data
Biotin					Lipemia (triglyceride mix)					Hemoglobin
(Normal: 200-3000ng/L)					(Normal <1500 mg/L)					(Normal: 300-4200 mg/L)
ng/L	Mean value	CV%	Recovery %		mg/L	Mean value	CV%	Recovery %		mg/L	Mean value	CV%	Recovery %
40000	95.068	3.329	1.06871		5000	61.339	8.017	1.21438		5000	63.974	4.243	1.26077
20000	93.457	0.683	1.11892		2500	56.101	6.19	1.25363		2500	54.681	6.112	1.20724
10000	88.991	1.171	1.09742		1250	52.07	8.634	1.23736		1250	50.077	19.257	1.18155
5000	91.592	3.782	1.15		625	45.32	9.364	1.10888		625	44.793	6.051	1.09291
2500	87.542	2.284	1.11		313	37.957	-	0.943272		313	49.131	15.917	1.22601
1250	85.512	0.098	1.08		156	30.995	-	0.777081		156	38.841	20.309	0.975873
625	78.874	2.795	1		0	39.341	-	1		0	39.341	12.61	1
313	79.02	3.522	1		neat	13.564	-			neat	14.374	9.12
156	88.885	6.556	1.13				average	1.07637				average	1.13491
78	81.008	6.353	1.03
39	79.693	4.593	1.01
0	78.56	10.992	1
neat	11.11	13.787
		average	1.06625
