# Supplementary material for: The endothelial specific isoform of type XVIII collagen correlates to annual bleeding rate in haemophilia patients
Source: PLoS One. 2018 Jan 10;13(1):e0190375. doi: 10.1371/journal.pone.0190375 (PMC5761888; doi:10.1371/journal.pone.0190375)
Supplement: S6 Data — (XLSX) [file pone.0190375.s006.xlsx]

## Sheet: S6 Data
Freeze/thaw cycle	Sample 1 Human serum	Sample 2 Human serum	sample 3 Human plasma
1	29.062	24.029	20.899	Mean values (ng/ml)
2	33.723	31.999	23.873
3	30.145	22.863	24.361
4	33.64	30.121	20.723
Freeze/thaw cycle	Sample 1 Human serum	Sample 2 Human serum	sample 3 Human plasma	Recovery %
1	1	1	1	-
2	116.038	133.168	114.23	121.146
3	103.727	95.1475	116.565	105.146
4	115.753	125.353	99.1579	113.421
			Mean recovery	113
