# Supplementary material for: The endothelial specific isoform of type XVIII collagen correlates to annual bleeding rate in haemophilia patients
Source: PLoS One. 2018 Jan 10;13(1):e0190375. doi: 10.1371/journal.pone.0190375 (PMC5761888; doi:10.1371/journal.pone.0190375)
Supplement: S7 Data — (XLSX) [file pone.0190375.s007.xlsx]

## Sheet: S7 Data
Time	Temperature	Sample 1 Human serum	Sample 2 Human serum	sample 3 Human plasma
0 hrs	-	32.709	30.217	22.895	Mean values (ng/ml)
2 hrs	4 °C	33.117	31.494	21.541
	20 °C	28.454	32.833	23.474
4 hrs	4 °C	30.711	25.735	24.242
	20 °C	34.506	33.56	21.818
24 hrs	4 °C	36.253	35.898	23.357
	20 °C	29.59	30.585	26.282
Time	Temperature	Sample 1 Human serum	Sample 2 Human serum	sample 3 Human plasma	Mean recovery %
0 hrs	-	1	1	1	-
2 hrs	4 °C	101.247	104.226	94.086	99.8532
	20 °C	86.9913	108.657	102.529	99.3926
4 hrs	4 °C	93.8916	85.1673	105.883	94.9808
	20 °C	105.494	111.063	95.2959	103.951
24 hrs	4 °C	110.835	118.801	102.018	110.551
	20 °C	90.4644	101.218	114.794	102.159
