# Supplementary material for: The endothelial specific isoform of type XVIII collagen correlates to annual bleeding rate in haemophilia patients
Source: PLoS One. 2018 Jan 10;13(1):e0190375. doi: 10.1371/journal.pone.0190375 (PMC5761888; doi:10.1371/journal.pone.0190375)
Supplement: S8 Data — (XLSX) [file pone.0190375.s008.xlsx]

## Sheet: S8 Data
(ng/ml)/((OD (relative to buffer), %)	selection (EPERISEEVG)	truncated (PERISEEVG)	elongated (AEPERISEEVG)	COL-15 selection	COL-15 elongated	deselection (EPQIDEKKK)	deselection (CPERALERR)
1000	7.1	100.9	72.1	102.5	104.7	101	78
500	11.2	99.3	81.7	99	98.5	102.6	89.9
250	18.2	99.4	91	101.7	97.7	103.4	94
125	29.8	99.6	94.8	97	101	101.6	96.4
62.5	46.2	101.2	98	97.4	101.1	104	95.6
31.25	64	100	101.7	99.9	99.9	102.4	96.9
15.63	75.9	104.8	103.4	100.4	98	101.4	98.3
7.81	88.1	101.5	101.1	98.1	98.9	104.8	98.6
3.91	89.8	101.9	101.5	98.6	103.3	101.5	99.6
1.95	95.7	101.3	103.4	100.8	97.1	102.1	100.8
0	100	100	100	100	100	100	100
