# Supplementary material for: The endothelial specific isoform of type XVIII collagen correlates to annual bleeding rate in haemophilia patients
Source: PLoS One. 2018 Jan 10;13(1):e0190375. doi: 10.1371/journal.pone.0190375 (PMC5761888; doi:10.1371/journal.pone.0190375)
Supplement: S9 Data — (XLSX) [file pone.0190375.s009.xlsx]

## Sheet: S9 Data
Healty donor (ng/ml)	Serum	Citrate plasma	Heparin plasma	EDTA plasma
#1	19.457	16.189	19.117	19.401
#2	17.282	12.438	13.878	12.082
#3	15.998	16.243	17.282	18.246
#4	17.056	16.554	17.186	14.075
#5	13.767	9.541	14.966	8.08
#6	18.726	13.131	15.75	11.859
#7	18.298	10.684	17.718	13.826
#8	16.887	11.423	14.851	13.543
#9	13.582	9.661	11.775	11.354
#10	18.405	12.489	13.209	15.27
Average	16.9458	12.8353	15.5732	13.7736
STDEV	1.99666	2.67924	2.27281	3.31419
CV%	11.7826	20.874	14.5943	24.0619
0
