# Supplementary material for: The endothelial specific isoform of type XVIII collagen correlates to annual bleeding rate in haemophilia patients
Source: PLoS One. 2018 Jan 10;13(1):e0190375. doi: 10.1371/journal.pone.0190375 (PMC5761888; doi:10.1371/journal.pone.0190375)
Supplement: S10 Data — (XLSX) [file pone.0190375.s010.xlsx]

## Sheet: S10 Data
Patient	RESULT 1 (ng/mL)	RESULT 2 (ng/mL)	AVERAGE RESULT (ng/mL)	CV (%)		ABR
1	32.2797	29.6363	30.958	4.26939		24
2	12.4376	13.2482	12.8429	3.1558		9
3	17.1289	21.5968	19.3629	11.5372		20
4	16.51	18.6102	17.5601	5.98004		10
5	32.6701	38.3583	35.5142	8.00824		17
6	27.2236	21.3526	24.2881	12.0861		7
7	34.0483	27.021	30.5346	11.5071		18
8	10.4915	11.449	10.9702	4.36385		15
9	17.047	17.7301	17.3885	1.96408		35
10	18.0576	19.1816	18.6196	3.01835		11
11	29.8404	28.5761	29.2083	2.16432		20
12	40.6265	41.3601	40.9933	0.894876		35
13	16.5005	20.6509	18.5757	11.1716		14
14	29.2582	27.1065	28.1824	3.81744		36
15	24.8333	25.731	25.2821	1.77545		26
16	28.7549	29.6363	29.1956	1.50946		13
17	33.5864	33.6423	33.6143	0.0832384		42
18	31.3179	34.0581	32.688	4.19147		8
19	14.7673	17.2845	16.0259	7.85368		2
20	21.7776	15.1406	18.4591	17.9776		10
21	13.5037	15.4012	14.4525	6.56466		10
22	31.4894	35.3317	33.4106	5.75011		29
23	17.1849	20.6938	18.9394	9.26349		8
24	26.6112	30.5806	28.5959	6.94056		13
25	26.4512	31.8532	29.1522	9.2652		23
26	14.3586	11.9086	13.1336	9.32741		26
27	17.8143	12.1716	14.9929	18.8178		27
28	36.4189	42.1612	39.2901	7.30756		46
29	21.7367	17.1927	19.4647	11.6724		11
30	29.165	24.7588	26.9619	8.17112		6
31	16.5653	16.3645	16.4649	0.609832		11
32	33.1165	30.5653	31.8409	4.00619		23
33	32.1543	30.0609	31.1076	3.36476		14
34	34.322	28.5361	31.4291	9.2047		12
35	17.5234	18.923	18.2232	3.84009		13
